# Supplementary material for: A Comprehensive Proteomics Analysis of the JC Virus (JCV) Large and Small Tumor Antigen Interacting Proteins: Large T Primarily Targets the Host Protein Complexes with V-ATPase and Ubiquitin Ligase Activities While Small t Mostly Associates with Those Having Phosphatase and Chromatin-Remodeling Functions
Source: Viruses. 2020 Oct 20;12(10):1192. doi: 10.3390/v12101192 (PMC7594058; doi:10.3390/v12101192)
Supplement: Supplementary file 1 [file viruses-12-01192-s001.zip]

Archive with 9 entries (9 files):
- 3. Legends for the supplemental data. final-sent,  9-29-20.docx
- Figure S1. A complete list of the JCV LT-Ag- and JCV Sm t-Ag-associated host proteins, Final, 8-26-20.xlsx
- Figure S2. A selected list of the JCV LT-Ag- and JCV Sm t-Ag-associated host proteins , 8-29-20.xlsx
- Figure S3.A list of the common host proteins associated with both JCV LT-Ag and JCV Sm t-Ag , 8-26-20.xlsx
- Figure S4. A list of the host proteins uniquely associated with JCV LT-Ag only. final, 8-26-20.xlsx
- Figure S5. A list of the host proteins uniquely associated with JCV Sm t-Ag only, final, 8-26-20.xlsx
- Figure S6. Analysis of the proteomics data for JCV LT-Ag using FunRich program.jpg
- Figure S7. Analysis of the proteomics data for JCV Sm t-Ag using FunRich program.jpg
- Figure S8. Analysis of the common proteomics data for JCVLT-Ag and JCV Sm t-Ag using FunRich program, 8-28-20.jpg
