# Supplementary material for: A Comprehensive Proteomics Analysis of the JC Virus (JCV) Large and Small Tumor Antigen Interacting Proteins: Large T Primarily Targets the Host Protein Complexes with V-ATPase and Ubiquitin Ligase Activities While Small t Mostly Associates with Those Having Phosphatase and Chromatin-Remodeling Functions
Source: Viruses. 2020 Oct 20;12(10):1192. doi: 10.3390/v12101192 (PMC7594058; doi:10.3390/v12101192)
Supplement: Supplementary file 1 [file viruses-12-01192-s001.zip › Figure S2. A selected list of the JCV LT-Ag- and JCV Sm t-Ag-associated host proteins , 8-29-20.xlsx]

## Sheet: LT and Sm t total
Sm t-Ag	LT-Ag
ACTR3	ACTR3
MYO6	MYO6
SF1	SF1
CTTN;EMS1	CTTN;EMS1
MYO1B	MYO1B
ARPC2	ARPC2
MYO1C	MYO1C
HNRPH3;HNRNPH3	HNRPH3;HNRNPH3
RAVER1	RAVER1
RBM12B	RBM12B
LIMA1	LIMA1
LTV1	LTV1
CAPRIN1	CAPRIN1
HEL25;CBX5	HEL25;CBX5
ARPC3	ARPC3
CAPZA2	CAPZA2
THOC3	THOC3
BPIFA1	BPIFA1
RPL28	RPL28
RPS10;RPS10-NUDT3	RPS10;RPS10-NUDT3
SLC25A3	SLC25A3
ARPC1B	ARPC1B
ACTR2	ACTR2
G3BP2	G3BP2
HSPH1	HSPH1
TP53	TP53
H2AFV;H2AFZ	H2AFV;H2AFZ
PPP2R1A	FBXW11
AIFM1	SMEK1;KIAA2010
SDHB	ATP6V1A
SMARCA5;SMARCA1	SMC6
PRRC2B	PPP4R2
PPP2CA;PPP2CB	MYO1D;DKFZp686A01173
USP11	ATP6V1B2
TRIM25	PPP4C
HEL-S-55;PRDX5	DNAJC10
ATXN2L	C9orf41
CHCHD4	RPL23
HLCS	ATP6V1E1
RNF220	NDNL2
RSF1	DKFZp781N011;BTRC
BAG2	PPP1R9B
RSF1	RPS12
CLINT1	NSMCE4A
IRF2BPL	PRPS1L1;PRPS1;PRPS2
RRP9	SMC5
WDR12	CUL1
MIS18A	MYO1E
BTBD9	ATP6V0D1
BOP1	ARPC5
ACACB	SRP9;DKFZp564M2223
ANKHD1;ANKHD1-EIF4EBP3;DKFZp586G1024	DKFZp686N0561;ATP6V0A1;DKFZp781J1951
AURKB	HEL-68;ARPC1A
NOL6	DKFZp686E1899;TMOD3
NLE1	MAGEA4;MAGEA10;MAGEC3;MAGEB16;MAGEC1;MAGEA1;MAGEA9;MAGEA8;MAGEB17;MAGEB18;MAGEB3
CBX1	NLRP2
GOLGA4	RPA3
ZC4H2	GCC2
HEL-S-55;PRDX5	DPYD
HNRNPA0	LMO7
SDHA	NSMCE1
ECH1	RPA1
HNRNPDL;HNRPDL	MYH14
GTPBP4	RPS5
NOP2	KPNA2
ACC	ATP6V1H
HSPA4L	DKFZp686M05161;TJP1;DKFZp686A1195
YTHDF3;DKFZp451J085;DKFZp451A052
ZNF768;FLJ23436
