# Supplementary material for: A Comprehensive Proteomics Analysis of the JC Virus (JCV) Large and Small Tumor Antigen Interacting Proteins: Large T Primarily Targets the Host Protein Complexes with V-ATPase and Ubiquitin Ligase Activities While Small t Mostly Associates with Those Having Phosphatase and Chromatin-Remodeling Functions
Source: Viruses. 2020 Oct 20;12(10):1192. doi: 10.3390/v12101192 (PMC7594058; doi:10.3390/v12101192)
Supplement: Supplementary file 1 [file viruses-12-01192-s001.zip › Figure S4. A list of the host proteins uniquely associated with JCV LT-Ag only. final, 8-26-20.xlsx]

## Sheet: LT interactions
Protein names	Gene names	Number of peptides detected	Control lane, 1st run	Gel control, 1st run	# of peptides detected for LT-Ag-interacting proteins, 1st run	# of peptides detected for Sm t-Ag-interacting proteins, 1st run	Conrol lane, 2nd run	Gel control, 2nd run	# of peptides detected for LT-Ag-interacting proteins, 2nd run	# of peptides detected for Sm t-Ag-interacting proteins, 2nd run
FBXW11	sp|Q9UKB1-3|FBW1B_HUMAN Isoform B of F-box/WD repeat-containing protein 11 OS=Homo sapiens GN=FBXW11;tr|B4DH70|B4DH70_HUMAN cDNA FLJ54601, highly similar to F-box/WD repeat protein 11 OS=Homo sapiens PE=2 SV=1;sp|Q9UKB1-2|FBW1B_HUMAN Isoform A of F-box/WD	5	0	0	17	0	0	4	18	0
SMEK1;KIAA2010	sp|Q6IN85|P4R3A_HUMAN Serine/threonine-protein phosphatase 4 regulatory subunit 3A OS=Homo sapiens GN=PPP4R3A PE=1 SV=1;tr|A0A024R6M2|A0A024R6M2_HUMAN KIAA2010, isoform CRA_a OS=Homo sapiens GN=KIAA2010 PE=4 SV=1;sp|Q6IN85-2|P4R3A_HUMAN Isoform 2 of Serine	18	0	0	14	0	0	0	16	0
ATP6V1A	sp|P38606-2|VATA_HUMAN Isoform 2 of V-type proton ATPase catalytic subunit A OS=Homo sapiens GN=ATP6V1A;sp|P38606|VATA_HUMAN V-type proton ATPase catalytic subunit A OS=Homo sapiens GN=ATP6V1A PE=1 SV=2;tr|B7Z2V6|B7Z2V6_HUMAN cDNA FLJ53889, highly similar	5	0	0	14	0	1	0	13	0
SMC6	sp|Q96SB8|SMC6_HUMAN Structural maintenance of chromosomes protein 6 OS=Homo sapiens GN=SMC6 PE=1 SV=2;sp|Q96SB8-2|SMC6_HUMAN Isoform 2 of Structural maintenance of chromosomes protein 6 OS=Homo sapiens GN=SMC6;tr|C9JMN1|C9JMN1_HUMAN Structural maintenance	4	0	0	8	0	0	0	12	0
PPP4R2	sp|Q9NY27|PP4R2_HUMAN Serine/threonine-protein phosphatase 4 regulatory subunit 2 OS=Homo sapiens GN=PPP4R2 PE=1 SV=3;sp|Q9NY27-2|PP4R2_HUMAN Isoform 2 of Serine/threonine-protein phosphatase 4 regulatory subunit 2 OS=Homo sapiens GN=PPP4R2;tr|C9IZ04|C9IZ0	9	0	0	5	0	0	0	10	0
MYO1D;DKFZp686A01173	sp|O94832|MYO1D_HUMAN Unconventional myosin-Id OS=Homo sapiens GN=MYO1D PE=1 SV=2;tr|J3QRN6|J3QRN6_HUMAN Unconventional myosin-Id OS=Homo sapiens GN=MYO1D PE=1 SV=1;tr|Q7Z3N6|Q7Z3N6_HUMAN Uncharacterized protein DKFZp686A01173 (Fragment) OS=Homo sapiens GN	7	0	0	3	5	0	0	9	0
ATP6V1B2	tr|A0A140VK65|A0A140VK65_HUMAN Testicular secretory protein Li 65 OS=Homo sapiens PE=2 SV=1;sp|P21281|VATB2_HUMAN V-type proton ATPase subunit B, brain isoform OS=Homo sapiens GN=ATP6V1B2 PE=1 SV=3;tr|Q59HF3|Q59HF3_HUMAN ATPase, H+ transporting, lysosomal	14	0	0	8	0	0	0	8	0
PPP4C	tr|A0A024R625|A0A024R625_HUMAN Serine/threonine-protein phosphatase OS=Homo sapiens GN=PPP4C PE=3 SV=1;sp|P60510|PP4C_HUMAN Serine/threonine-protein phosphatase 4 catalytic subunit OS=Homo sapiens GN=PPP4C PE=1 SV=1;tr|Q5U086|Q5U086_HUMAN Serine/threonine-	6	0	0	7	1	0	0	6	1
DNAJC10	sp|Q8IXB1|DJC10_HUMAN DnaJ homolog subfamily C member 10 OS=Homo sapiens GN=DNAJC10 PE=1 SV=2;sp|Q8IXB1-2|DJC10_HUMAN Isoform 2 of DnaJ homolog subfamily C member 10 OS=Homo sapiens GN=DNAJC10;tr|B3KNK5|B3KNK5_HUMAN cDNA FLJ14795 fis, clone NT2RP4001219, h	12	0	0	6	0	0	0	9	0
C9orf41	sp|Q8N4J0|CARME_HUMAN Carnosine N-methyltransferase OS=Homo sapiens GN=CARNMT1 PE=1 SV=1;tr|B4DSD4|B4DSD4_HUMAN cDNA FLJ58856 OS=Homo sapiens PE=2 SV=1;tr|Q5T8V1|Q5T8V1_HUMAN Carnosine N-methyltransferase (Fragment) OS=Homo sapiens GN=CARNMT1 PE=1 SV=1;tr|	4	0	0	6	0	0	0	6	0
RPL23	tr|Q9BTQ7|Q9BTQ7_HUMAN Similar to ribosomal protein L23 (Fragment) OS=Homo sapiens PE=2 SV=1;tr|A0A024R1Q8|A0A024R1Q8_HUMAN Ribosomal protein L23, isoform CRA_b OS=Homo sapiens GN=RPL23 PE=3 SV=1;sp|P62829|RL23_HUMAN 60S ribosomal protein L23 OS=Homo sapie	8	0	0	4	3	0	0	4	0
ATP6V1E1	tr|Q53Y06|Q53Y06_HUMAN ATPase, H+ transporting, lysosomal 31kDa, V1 subunit E isoform 1 OS=Homo sapiens GN=ATP6V1E1 PE=2 SV=1;sp|P36543-2|VATE1_HUMAN Isoform 2 of V-type proton ATPase subunit E 1 OS=Homo sapiens GN=ATP6V1E1;sp|P36543|VATE1_HUMAN V-type pro	7	0	0	5	0	0	0	6	0
NDNL2	sp|Q96MG7|NSE3_HUMAN Non-structural maintenance of chromosomes element 3 homolog OS=Homo sapiens GN=NSMCE3 PE=1 SV=1	1	0	0	6	0	0	0	4	0
DKFZp781N011;BTRC	tr|Q68DS0|Q68DS0_HUMAN Uncharacterized protein DKFZp781N011 OS=Homo sapiens GN=DKFZp781N011 PE=2 SV=1;tr|B7Z3H4|B7Z3H4_HUMAN Beta-transducin repeat containing isoform 4 OS=Homo sapiens GN=BTRC PE=1 SV=1;tr|A0A0S2Z4P6|A0A0S2Z4P6_HUMAN Beta-transducin repeat	8	0	0	3	0	0	0	4	0
PPP1R9B	tr|D3DTX6|D3DTX6_HUMAN Neurabin-2 OS=Homo sapiens GN=PPP1R9B PE=1 SV=1;sp|Q96SB3|NEB2_HUMAN Neurabin-2 OS=Homo sapiens GN=PPP1R9B PE=1 SV=2;tr|B3KNT0|B3KNT0_HUMAN cDNA FLJ30345 fis, clone BRACE2007522, highly similar to Neurabin-2 OS=Homo sapiens PE=2 SV=1	4	0	0	2	1	0	0	4	1
RPS12	sp|P25398|RS12_HUMAN 40S ribosomal protein S12 OS=Homo sapiens GN=RPS12 PE=1 SV=3	1	0	0	4	1	0	0	3	1
NSMCE4A	sp|Q9NXX6|NSE4A_HUMAN Non-structural maintenance of chromosomes element 4 homolog A OS=Homo sapiens GN=NSMCE4A PE=1 SV=2;sp|Q9NXX6-2|NSE4A_HUMAN Isoform 2 of Non-structural maintenance of chromosomes element 4 homolog A OS=Homo sapiens GN=NSMCE4A	5	0	0	4	0	0	0	4	0
PRPS1L1;PRPS1;PRPS2	tr|Q53FW2|Q53FW2_HUMAN Phosphoribosyl pyrophosphate synthetase 1 variant (Fragment) OS=Homo sapiens PE=2 SV=1;tr|A0A0B4J207|A0A0B4J207_HUMAN Ribose-phosphate pyrophosphokinase 3 OS=Homo sapiens GN=PRPS1L1 PE=1 SV=1;sp|P60891|PRPS1_HUMAN Ribose-phosphate py	14	0	0	2	0	0	0	2	0
SMC5	sp|Q8IY18|SMC5_HUMAN Structural maintenance of chromosomes protein 5 OS=Homo sapiens GN=SMC5 PE=1 SV=2;tr|B4E265|B4E265_HUMAN cDNA FLJ61059, highly similar to Homo sapiens SMC5 structural maintenance of chromosomes 5-like 1 (SMC5L1), mRNA OS=Homo sapiens P	2	0	0	3	1	0	0	2	0
CUL1	tr|B4DLA3|B4DLA3_HUMAN cDNA FLJ58509, highly similar to Cullin-1 OS=Homo sapiens PE=2 SV=1;tr|A0A0C4DGX4|A0A0C4DGX4_HUMAN Cullin-1 OS=Homo sapiens GN=CUL1 PE=1 SV=1;tr|A0A090N7U0|A0A090N7U0_HUMAN Cullin 1 OS=Homo sapiens GN=CUL1 PE=3 SV=1;sp|Q13616|CUL1_HU	7	0	0	2	0	0	0	4	0
MYO1E	tr|Q4KMR3|Q4KMR3_HUMAN MYO1E variant protein OS=Homo sapiens GN=MYO1E PE=2 SV=1;sp|Q12965|MYO1E_HUMAN Unconventional myosin-Ie OS=Homo sapiens GN=MYO1E PE=1 SV=2	12	0	0	1	0	0	0	4	0
ATP6V0D1	tr|J3QL14|J3QL14_HUMAN V-type proton ATPase subunit d 1 (Fragment) OS=Homo sapiens GN=ATP6V0D1 PE=1 SV=1;tr|R4GN72|R4GN72_HUMAN V-type proton ATPase subunit d 1 OS=Homo sapiens GN=ATP6V0D1 PE=1 SV=1;tr|B7Z788|B7Z788_HUMAN cDNA FLJ59090, highly similar to V	8	0	0	2	0	0	0	2	0
ARPC5	sp|O15511|ARPC5_HUMAN Actin-related protein 2/3 complex subunit 5 OS=Homo sapiens GN=ARPC5 PE=1 SV=3;tr|B1ALC0|B1ALC0_HUMAN Actin-related protein 2/3 complex subunit 5 OS=Homo sapiens GN=ARPC5 PE=1 SV=1;sp|O15511-2|ARPC5_HUMAN Isoform 2 of Actin-related pr	3	0	0	2	0	0	0	2	0
SRP9;DKFZp564M2223	sp|P49458|SRP09_HUMAN Signal recognition particle 9 kDa protein OS=Homo sapiens GN=SRP9 PE=1 SV=2;tr|Q8WVW9|Q8WVW9_HUMAN Similar to signal recognition particle 9kD (Fragment) OS=Homo sapiens PE=2 SV=1;tr|Q6P2S0|Q6P2S0_HUMAN SRP9 protein OS=Homo sapiens GN=	7	0	0	2	0	0	0	2	0
DKFZp686N0561;ATP6V0A1;DKFZp781J1951	tr|Q53X12|Q53X12_HUMAN V-type proton ATPase subunit a OS=Homo sapiens PE=1 SV=1;tr|Q53ET5|Q53ET5_HUMAN V-type proton ATPase subunit a (Fragment) OS=Homo sapiens PE=2 SV=1;tr|Q5CZH6|Q5CZH6_HUMAN V-type proton ATPase subunit a OS=Homo sapiens GN=DKFZp686N056	14	0	0	2	0	0	0	2	0
HEL-68;ARPC1A	tr|Q53GB6|Q53GB6_HUMAN Actin related protein 2/3 complex subunit 1A variant (Fragment) OS=Homo sapiens PE=2 SV=1;tr|A0A0K0K1L3|A0A0K0K1L3_HUMAN Epididymis secretory protein Li 307 (Fragment) OS=Homo sapiens GN=HEL-S-307 PE=2 SV=1;tr|V9HVZ6|V9HVZ6_HUMAN Epi	8	0	0	2	1	0	0	1	0
DKFZp686E1899;TMOD3	tr|Q5HYL6|Q5HYL6_HUMAN Uncharacterized protein DKFZp686E1899 OS=Homo sapiens GN=DKFZp686E1899 PE=2 SV=1;sp|Q9NYL9|TMOD3_HUMAN Tropomodulin-3 OS=Homo sapiens GN=TMOD3 PE=1 SV=1;tr|H0YNU8|H0YNU8_HUMAN Tropomodulin-3 (Fragment) OS=Homo sapiens GN=TMOD3 PE=1 S	5	0	0	1	1	0	0	2	0
MAGEA4;MAGEA10;MAGEC3;MAGEB16;MAGEC1;MAGEA1;MAGEA9;MAGEA8;MAGEB17;MAGEB18;MAGEB3	tr|Q1RN33|Q1RN33_HUMAN Melanoma antigen A 4 OS=Homo sapiens GN=MAGEA4 PE=1 SV=1;tr|A0A024RC12|A0A024RC12_HUMAN Melanoma antigen family A, 4, isoform CRA_a OS=Homo sapiens GN=MAGEA4 PE=4 SV=1;tr|B4DTE6|B4DTE6_HUMAN cDNA FLJ56243, highly similar to Melanoma-	21	0	0	1	0	0	0	2	0
NLRP2	tr|A0A0G2JPB6|A0A0G2JPB6_HUMAN NACHT, LRR and PYD domains-containing protein 2 OS=Homo sapiens GN=NLRP2 PE=1 SV=1;tr|A0A0G2JLQ8|A0A0G2JLQ8_HUMAN NACHT, LRR and PYD domains-containing protein 2 (Fragment) OS=Homo sapiens GN=NLRP2 PE=1 SV=1;tr|A0A0G2JP37|A0A	14	0	0	2	0	0	0	1	0
RPA3	tr|B5MC59|B5MC59_HUMAN Replication protein A 14 kDa subunit OS=Homo sapiens GN=RPA3 PE=1 SV=1;tr|A4D105|A4D105_HUMAN Replication protein A3, 14kDa OS=Homo sapiens GN=RPA3 PE=2 SV=1;sp|P35244|RFA3_HUMAN Replication protein A 14 kDa subunit OS=Homo sapiens G	3	0	0	1	0	0	0	2	0
GCC2	tr|B8ZZW2|B8ZZW2_HUMAN GRIP and coiled-coil domain-containing protein 2 (Fragment) OS=Homo sapiens GN=GCC2 PE=1 SV=1;tr|D3DX70|D3DX70_HUMAN GRIP and coiled-coil domain containing 2, isoform CRA_a OS=Homo sapiens GN=GCC2 PE=4 SV=1;sp|Q8IWJ2|GCC2_HUMAN GRIP	5	0	0	2	0	0	0	1	0
DPYD	sp|Q12882|DPYD_HUMAN Dihydropyrimidine dehydrogenase [NADP(+)] OS=Homo sapiens GN=DPYD PE=1 SV=2	1	0	0	1	0	0	0	2	0
LMO7	tr|E9PMS6|E9PMS6_HUMAN LIM domain only protein 7 OS=Homo sapiens GN=LMO7 PE=1 SV=1;tr|B7Z8W3|B7Z8W3_HUMAN cDNA FLJ53272, highly similar to Homo sapiens LIM domain 7 (LMO7), mRNA OS=Homo sapiens PE=2 SV=1;tr|A0A1P7ZIM8|A0A1P7ZIM8_HUMAN LMO7b OS=Homo sapiens	15	0	0	2	0	0	0	1	0
NSMCE1	tr|I3L1I3|I3L1I3_HUMAN Non-structural maintenance of chromosomes element 1 homolog (Fragment) OS=Homo sapiens GN=NSMCE1 PE=1 SV=1;tr|B2RDU2|B2RDU2_HUMAN cDNA, FLJ96768, Homo sapiens non-SMC (structural maintenance of chromosomes)element 1 protein (NSE1), m	6	0	0	1	0	0	0	2	0
RPA1	sp|P27694|RFA1_HUMAN Replication protein A 70 kDa DNA-binding subunit OS=Homo sapiens GN=RPA1 PE=1 SV=2	4	1	0	10	0	0	0	10	1
MYH14	sp|Q7Z406|MYH14_HUMAN Myosin-14 OS=Homo sapiens GN=MYH14 PE=1 SV=2;sp|Q7Z406-6|MYH14_HUMAN Isoform 6 of Myosin-14 OS=Homo sapiens GN=MYH14;sp|Q7Z406-2|MYH14_HUMAN Isoform 2 of Myosin-14 OS=Homo sapiens GN=MYH14;sp|Q7Z406-5|MYH14_HUMAN Isoform 5 of Myosin-1	11	1	0	5	8	1	0	9	1
RPS5	tr|M0R0F0|M0R0F0_HUMAN 40S ribosomal protein S5 (Fragment) OS=Homo sapiens GN=RPS5 PE=1 SV=1;tr|A0A024R4Q8|A0A024R4Q8_HUMAN Ribosomal protein S5, isoform CRA_a OS=Homo sapiens GN=RPS5 PE=3 SV=1;sp|P46782|RS5_HUMAN 40S ribosomal protein S5 OS=Homo sapiens G	7	1	0	9	0	1	0	5	0
KPNA2	tr|Q7Z726|Q7Z726_HUMAN Importin subunit alpha OS=Homo sapiens GN=KPNA2 PE=1 SV=1;tr|A8K7D9|A8K7D9_HUMAN Importin subunit alpha OS=Homo sapiens PE=2 SV=1;sp|P52292|IMA1_HUMAN Importin subunit alpha-1 OS=Homo sapiens GN=KPNA2 PE=1 SV=1	5	1	0	4	0	1	0	7	1
ATP6V1H	tr|G3V126|G3V126_HUMAN ATPase, H+ transporting, lysosomal 50/57kDa, V1 subunit H, isoform CRA_c OS=Homo sapiens GN=ATP6V1H PE=1 SV=1;tr|B4E054|B4E054_HUMAN cDNA FLJ58444, highly similar to Vacuolar ATP synthase subunit H (EC 3.6.3.14) OS=Homo sapiens PE=2	8	0	0	2	0	0	0	1	1
DKFZp686M05161;TJP1;DKFZp686A1195	tr|Q68DX9|Q68DX9_HUMAN Uncharacterized protein DKFZp686M05161 OS=Homo sapiens GN=DKFZp686M05161 PE=2 SV=1;tr|A0A087X0K9|A0A087X0K9_HUMAN Tight junction protein ZO-1 OS=Homo sapiens GN=TJP1 PE=1 SV=1;tr|G5E9E7|G5E9E7_HUMAN Tight junction protein 1 (Zona occ	9	0	0	3	0	0	0	2	1
